# Supplementary material for: Knowledge base and online identification key of native Asian thorny bamboos within Bambusa (Bambusoideae, Poaceae)
Source: PhytoKeys. 2026 Feb 3;270:203–21. doi: 10.3897/phytokeys.270.171208 (PMC12892128; doi:10.3897/phytokeys.270.171208)
Supplement: Supplementary material 1 — The list of bamboos in Asia having soft thorns and hard thorns on their branches [file phytokeys-270-203_article-171208__-s001.xlsx]

## Sheet: Table with 19 columns
	Supplementary file 1. The list of bamboos in Asia having soft thorns and hard thorns on their branches. The matrix report the characteristics of thorns described in the publications and additional collection specimens used for examination . In the last column on the right side we discarded the species bearing only soft thorns and kept 13 species for this study.
	No.	List of species having hard, sharp or soft thorns on branches	Munro (1868)	Gamble (1896)	Camus (1913)	Arber (1965)	McClure (1966)	But et al. (1985)	Pham (1993)	Wong (1993)	Benton and Weatherhead (1995)	Dransfield and Widjaja (1995)	Ohrnberger (1999)	Nguyen (2006)	Xia et al. (2006)	Shi et al. (2021)	Qin et. al 2022	Additional collection specimens examinated thorn characteristics	Selected species
	1	Bambusa angustiaurita W. T. Lin											no thorn		soft thorns	soft thorns
	2	Bambusa angustissima L. C. Chia et H. L. Fung											no thorn		soft or hard thorns	soft or hard thorns			Bambusa angustissima L. C. Chia et H. L. Fung
	3	Bambusa bambos (L.) Voss (Synonym Bambusa arundinacea (Retzius) Willdenow)	hard, sharp thorns	hard, sharp thorns	hard, sharp thorns	hard, sharp thorns	hard, sharp thorns		hard, sharp thorns	hard, sharp thorns	thorns	hard, sharp thorns	thorns	hard, sharp thorns		hard, sharp thorns			Bambusa bambos (L.) Voss
	4	Bambusa aurinuda McClure							no thorn				no thorn		thorns	thorns		Tsang, W.T 28988 (US00065416) holotype image!; Tsang, W.T 29447 (US00065410) type image!
	5	Bambusa blumeana J. A. Schultes et J. H. Schultes (Synonym Bambusa spinosa Roxb.)	hard, sharp thorns	hard, sharp thorns	hard, sharp thorns	hard, sharp thorns	hard, sharp thorns		hard, sharp thorns	hard, sharp thorns		hard, sharp thorns	thorns	hard, sharp thorns	thorns	hard, sharp thorns			Bambusa spinosa Roxb.
	6	Bambusa chunii L. C. Chia et H. L. Fung						hard, sharp thorns					thorns		hard, sharp thorns	hard, sharp thorns			Bambusa chunii L. C. Chia et H. L. Fung
	7	Bambusa corniculata L. C. Chia et H. L. Fung											no thorn		soft thorns	soft thorns	soft thorns
	8	Bambusa cornigera McClure						soft thorns					no thorn		soft thorns	soft thorns	soft thorns
	9	Bambusa dissimulator McClure					soft or hard thorns		hard, sharp thorns				thorns		soft or hard thorns	thorns		H. Fung BG-2348 (P00633805) type collection image!; F. A. McClure 20726 (US00032198) image!	Bambusa dissimulator McClure
	10	Bambusa flexuosa Munro. (Synonym: Bambusa scabriculma W. T. Lin)	hard, sharp thorns		hard, sharp thorns			hard, sharp thorns	hard, sharp thorns		thorns		thorns	hard, sharp thorns	hard, sharp thorns	hard, sharp thorns		H. Fung 21208 (US00034836) image!; F.A. McClure 20674 (US00032223) image!	Bambusa flexuosa Munro.
	11	Bambusa funghomii McClure													hard, sharp thorns	hard, sharp thorns		F.A. McClure 20717 (US00130324) holotype image!; F.A. McClure 20717 (US00130323) image!	Bambusa funghomii McClure
	12	Bambusa gibba McClure						soft thorns	no thorn				thorns	no thorn	no thorn	soft thorns		H. Fung 20709 (US00065372) type image!; H. Fung 20709 (US00289542) type image!
	13	Bambusa glabrovagina G. A. Fu											no thorn		hard, sharp thorns	soft or hard thorns			Bambusa glabrovagina G. A. Fu
	14	Bambusa indigena L. C. Chia et H. L. Fung											no thorn		soft thorns	soft thorns
	15	Bambusa insularis L. C. Chia et H. L. Fung											no thorn		soft thorns	soft thorns
	16	Bambusa lapidea McClure						soft or hard thorns			thorns		no thorn		soft or hard thorns	soft or hard thorns		F.A. McClure 00655 (US00034887) image!	Bambusa lapidea McClure
	17	Bambusa latideltata W. T. Lin											no thorn		soft or hard thorns	soft or hard thorns			Bambusa latideltata W. T. Lin
	18	Bambusa longipalea W. T. Lin											no thorn		soft thorns	no thorn
	19	Bambusa macrotis L. C. Chia et H. L. Fung											no thorn			soft thorns
	20	Bambusa malingensis McClure					soft or hard thorns	soft or hard thorns					no thorn		hard, sharp thorns	soft or hard thorns			Bambusa malingensis McClure
	21	Bambusa prominens H. L. Fung et C. Y. Sia											no thorn		soft thorns	soft thorns
	22	Bambusa ramispinosa L. C. Chia et H. L. Fung											no thorn		soft thorns	soft thorns
	23	Bambusa rutila McClure					hard thorns	soft or hard thorns			thorns		thorns		soft or hard thorns	soft thorns		F. A. McClure 1476 (US804004) original material image!	Bambusa rutila McClure
	24	Bambusa sinospinosa McClure						hard, sharp thorns			thorns			hard, sharp thorns	hard, sharp thorns	hard, sharp thorns		H. Fung 20773 (US00130342) holotype image!	Bambusa sinospinosa McClure
	25	Bambusa subaequalis H. L. Fung et C. Y. Sia											thorns			soft thorns
	26	Bambusa valida (Q. H. Dai) W. T. Lin											no thorn			soft thorns
	27	Bambusa ventricosa McClure											no thorn		soft thorns	no thorn		F.A. McClure 20536 (US00033124) image!
	28	Bambusa xiashanensis L. C. Chia et H. L. Fung											no thorn		soft thorns	soft thorns
