# Supplementary material for: Knowledge base and online identification key of native Asian thorny bamboos within Bambusa (Bambusoideae, Poaceae)
Source: PhytoKeys. 2026 Feb 3;270:203–21. doi: 10.3897/phytokeys.270.171208 (PMC12892128; doi:10.3897/phytokeys.270.171208)
Supplement: Supplementary material 2 — List of morphological characters and character states of thorny bamboos in Asia [file phytokeys-270-203_article-171208__-s002.xlsx]

## Sheet: Table with 4 colums
	Supplementary file 2. List of morphological characters and character states of thorny bamboos in Asia
	No.	Groups of characters	Characters	Character states
	1	Rhizome	Rhizome type	• Short-necked pachymorph/sympodial, establishing tightly clumped habit • Long-necked pachymorph/sympodial, establishing open clumped habit
	2	Culm shoot	Culm shoot sheath color uniform or not	• Uniform • Not uniform
	3		Culm shoot sheath main color	• Green, pale green or light green, olive-green or yellowish green • Orange-yellow • Dark maroon • Violet
	4		Culm shoot sheath color of stripes/streaks	• Red • Red to orange • Green • Purple • White, gray-white, yellow-white or yellow
	5	Culm	Culm habit at the basal part	• Straight • A little zigzag or flexuose
	6		Culm habit at the tip	• Erect to slightly pendulous • Pendulous
	7		Culm color uniform or not	• Uniform all the culm • Uniform except for the basal internodes with stripes
	8		Main color of culm	• Medium to dark green • Bright green, pale green to yellow-green
	9		Stripe color on culm	• Yellow white vertical stripes (at basal nodes) • Purple vertical stripes or streaks (at basal nodes)
	10		Culm tall	• 3-10 m • > 10-20 m • > 20-30 m • > 30 m
	11		Culm diameter	• 2-5 cm • > 5-10 cm • > 10-15 cm • > 15-20 cm
	12	Culm node	Node shape	• Not swollen/flat • Slightly swollen to swollen
	13		Nodal line/sheath scar hairs	• Glabrous • Setae/bristly hairs/stiff hairs (not appressed hard hairs) • Felty hairs (appressed soft hairs)
	14		Color of hairs on nodal line/sheath scar	• Gray/gray-white/grey-yellow/greyish or white • Brown to dark brown
	15		Nodal line/sheath scar with hairs above or below	• Glabrous • A ring of sericeous/tomenta/silky hairs above sheath scar • A ring of sericeous/tomenta/silky hairs below sheath scar
	16		Color of hairs above and below sheath scar/nodal line	• Gray/gray-white/grey-yellow/greyish or white • Dark brown/or pale brown
	17		Nodal line/sheath scar with aerial roots	• Without aerial roots • With aerial roots (at the basal nodes)
	18	Culm internode	Culm internode shape	• Straight • Slightly curved • Slightly swollen
	19		Culm internode with presence of groove(s) or not	• Without groove • With groove(s)
	20		Culm internode surface with hairs	• Glabrous/smooth/glossy • Hairy
	21		Density of hairs on internode surface	• Dense • Sparse/scattered • Very sparse/scattered
	22		Form of hairs on internode surface	• Pubescent/ silky hairs (soft hairs) • Bristles/ stiff hairs/setae/ stiff strigose (hard hairs)
	23		Internode surface with presence of powder/waxy or not	• Without white powder/waxy/mealy/dusty • With a white powder/waxy/mealy/dusty (when young)
	24		Internode length	• 4-10 cm • < 10-20 cm • > 20-30 cm • > 30-40 cm • > 40-50 cm
	25		Internode interior	• Wall thin • Wall thick • Solid
	26		Internode wall thick	• < 1 cm • 1-3 cm • > 3-5 cm
	27	Culm sheath proper	Culm sheath texture	• Thin/papery • Thick/leathery/coriaceous
	28		Culm sheath base width	• < 10 cm • > 10-20 cm • > 20-30 cm • > 30-40 cm
	29		Culm sheath length	• 10-20 cm • > 20-30 cm • > 30-40 cm • > 40-50 cm
	30		Culm sheath apex width	• 1-5 cm • > 5-10 cm • > 10-15 cm • > 15-20 cm • > 20-25 cm
	31		Culm sheath apex shape	• Rounded/convex/arched • Triangular/attenuate/acute • Truncate • Concave
	32		Culm sheath shoulders symmetrical or asymmetrical	• Symmetrical • Asymmetrical
	33		Culm sheath shoulders shape	• Protruded more or less lobe-like or triangular • Concave/curved inward/inclined towards the sheath blade base • Concave/curved inward/attenuated
	34		Culm sheath outer surface with hairs	• Glabrous • Hairy
	35		Type of hairs on culm sheath outer surface	• Pubescent/Tomentose (soft hairs) • Setae/bristle/stiff hairs/strigose (hard hairs)
	36		Density of hairs on culm sheath outer surface	• Sparse/scattered • Dense/thick
	37		Distribution of hairs on culm sheath outer surface uniform or not uniform	• Uniform, distribute over the culm sheath outer surface • Not uniform, just distribute on some portions of the culm sheath outer surface
	38		Distribution of hairs on culm sheath outer surface when it is not uniform	• Near apex of culm sheath (below the blade) • On the basal middle part • Around/toward/at the base • Near the margins
	39		Color of hairs on culm sheath outer surface	• Brown to dark brown, black brown • White to pale colors
	40		Culm sheath outer surface with powder or waxy	• Non-waxy • Powdery or waxy
	41		Culm sheath margins wrinkled or flat	• Wrinkled • Flat
	42		Culm sheath margins with hairs or not	• Glabrous • Hairy/Ciliate • Wrinkled
	43	Culm sheath blade	Culm sheath blade persistence	• Persistent • Non-persistent/fugacious
	44		Culm sheath blade orientation	• Upright • Horizontal • Reflexed
	45		Culm sheath blade shape	• Triangular • Lanceolate • Ovate
	46		Culm sheath blade apex	• Curved as the bird bill • Acuminate/Acute
	47		Culm sheath blade margins	• Plat • Involuted/incurved • Wrinkled/crinkled (at the base)
	48		Culm sheath blade base narrowed or not	• Not narrowed • Narrowed
	49		Culm sheath blade base extend toward two sides to constitute the aurcles or not	• Extended laterally to constitute the auricles • Not extended laterally to constitute the auricles
	50		Culm sheath blade length	• < 4 cm • 4-10 cm • > 10-15 cm • > 15-20 cm
	51		Culm sheath blade length to culm sheath length ratio	• much shorter than the sheath • nearly as long as the sheath
	52		Culm sheath blade base width	• 1-5 cm • > 5-10 cm • > 10-15 cm
	53		Culm sheath blade base width to culm sheath apex width ratio	• Base 2/3 width of culm sheath apex • Base nearly 1/2–2/3 width of culm sheath apex • Base 1/3 to 1/2 width of culm sheath apex
	54		Culm sheath blade outer surface glabrous or hairy	• Glabrous/glabrescent • Hairy
	55		Culm sheath blade inner surface glabrous or hairy	• Glabrous • Hairy
	56		Density of hairs on culm sheath blade inner surface	• Dense • Scattered/sparse
	57		Type of hairs on culm sheath blade inner surface	• Felty hairs (soft hairs) • Hard hairs
	58	Culm sheath ligule	Culm sheath ligule shape	• Small, short, a low rim/inconspicuous • Tall/conspicuous
	59		Culm sheath ligule tall	• 1-2 mm • > 2-4 mm • > 4-6 mm • > 6-8 mm
	60		Culm sheath ligule margin	• Entire • Dentate/toothed/serrate/laciniate/lobed
	61		Culm sheath ligule margin decoration	• Fimbriate/fimbriae/fringed • Cilia/ciliate/ciliolate/fine bristles/minutely fringed • Bristles/stiff bristles/rigid, sparse hairs
	62		Culm sheath ligule margin at near 2 shoulders with long and dense hairs	• No • Yes, with 10-12 mm long outer part
	63		Length of hairs on culm sheath ligule margin	• 2 mm • > 2-3 mm • > 3-5 mm • > 5-6 mm
	64	Culm sheath auricles	Culm sheath auricles	• Absent • Present
	65		Culm sheath auricles conspicuous or not	• Very small/inconspicuous • Conspicuous
	66		Culm sheath auricles equal or unequal	• Equal to subequal • Unequal • Extremely unequal
	67		The large auricle width to the smaller auricle width ratio	• 1,2-1,5:1 • 2:1 • 3:1
	68		Link between auricles and culm sheath blade base	• Not contiguous, or inconspicuously contiguous with the blade base • Partially contiguous with the blade base • Largely contiguous with the blade base
	69		Culm sheath auricles margin with hairs/oral setae	• Glabrous • Setae/bristles/hispidulous/hispid/hard hairs
	70		Density of hairs on culm sheath auricles margin	• Dense/thick • Scattered/Sparse
	71		Length hairs on culm sheath auricles margin	• < 4 mm • 4-6 mm • > 6-10 mm • > 10-15 mm • > 15-25 mm
	72		Characteristics of hairs on culm sheath auricle margin	• Erect • Curved/undulate
	73		Culm sheath auricles shape	• Undulating/wrinkled lobes, merging into, and without boundary from the base of culm sheath blade • Crescent • Lanceolate to linear-lanceolate or ovate-lanceolate • Oblong/Obovate/Oblanceolate/Elliptic/Reniform • Narrow-linear/narrowly filiform
	74		Culm sheath auricles length	• < 30 mm • 30-50 mm
	75		Culm sheath auricles width	• < 2 mm • 2-5 mm • > 5-10 mm • > 10-15 mm
	76		Culm sheath auricles orientations	• Erect/upright • Reflected to deflected • Reflexed to deflexed
	77		Culm sheath auricles surface	• Wrinkled/Crinkled to wavy wrinkled or undulate • Inflated • Flattened
	78		Culm sheath auricles inner surface with hairs	• Glabrous • Felty hairs/coarse-velvety (soft hairs) • Coarse bristly/Coarse setae/coarse setose/strigose (hard hairs)
	79		Culm sheath auricles outer surface with hairs	• Glabrous • Soft hairs • Hard hairs
	80	Branches	Branch position on culm nodes	• Arise from all culm nodes • Not arise from all culm nodes, basal nodes without branches
	81		Branch orientation on culm	• Recurved downward to the ground • Spreading horizontally • Curved upward or ascending
	82		Number of branches on the lower culm nodes	• Solitary branch • 1 primary branch and 1 secondary branch • 3 to several
	83		Characteristics of thorns on branches	• Hard, sharp thorns • Soft, not sharp thorns and hard, sharp thorns in the same branch
	84	Leaves	Number of leaves on branchlet	• 3-6 • 7-9 • 10-14
	85		Leaf length	• 5-10 cm • > 10-15 cm • > 15-20 cm • > 20-25 cm • > 25-30 cm
	86		Leaf width	• 2-5 mm • > 5-10 mm • > 10-15 mm • > 15-20 mm • > 20-30 mm • > 30-45 mm
	87		Leaf shape	• Linear • Lanceolate • Linear-lanceolate/narrowly lanceolate/elongated lanceolate
	88		Leaf base shape	• Rounded • Truncate • Attenuated/acute/cuneate/wedge-shaped • Heart-shaped • Oblique/ asymetrical
	89		Leaf apex shape	• Acute • Acuminate • Cuspidate
	90		Leaf margins	• Smooth • Scabrous/Finely ridged/toothed/strigose
	91		Leaf adaxial surface	• Glabrous • Soft hairs • Setae (hard hairs)
	92		Leaf abaxial surface	• Glabrous • Soft hairs • Hard hairs
	93		Leaf venation	• Distinct • Indistinct/inconspicuous/barely distinct
	94		Leaf midvein	• Inconspicuous/barely distinct/indistinct/Narrow • Prominent/conspicuous/distinct
	95		Leaf venation patterns	• Not tessellated venation • With tessellated venation
	96		Number of leaf veins	• 3-5 pairs • 6-8 pairs
	97		Leaf petiole	• Inconspicuous • < 2 mm • ≥ 2 mm
	98		Petiole surface with hairs	• Glabrous • Hairy
	99		Leaf sheath outer surface	• Glabrous/smooth/glabrescent • Pubescent/Tomentose (soft hairs) • Hispidulous/Setae/Hirsute (hard hairs)
	100		Leaf sheath margins	• Glabrous • Ciliate/hairs
	101		Leaf sheath ligule	• Inconspicuous • Short/tiny
	102		Leaf sheath ligule margin	• Entire • Serrate/dentate
	103		Leaf sheath ligule margin with hairs or not	• Eciliate membrane/glabrous • Ciliate/fimbriate/pubescent/bristles • Ciliate/fimbriate/pubescent/bristles
	104		Length of hairs on leaf sheath ligule margin	• Short (< 1 mm) • Long (≥ 1 mm)
	105		Leaf sheath auricles	• Absent/undeveloped/inconspicuous • Present
	106		Leaf sheath auricles shape	• Falcate to crescent • Ovate/tiny lobes to oblong
	107		Hairs on leaf sheath auricles margin/oral setae	• Glabrous • Ciliate • Bristles/hairy/setose
	108		Length of hairs on leaf sheath auricles margin	• < 1 mm • 1-3 mm • > 3-5 mm • > 5-7 mm • > 7 mm
	109	Inflorescence/ Caryopsis (Fruit)	Type of pseudospikelet per node	• Solitary • Several/clustered at each node/untidy tufts
	110		Number of pseudospikelet	• 1 (solitary) • 2-5 • 6-8 • 9-12
	111		Pseudospikelet length	• 1-3 cm • > 3-5 cm • > 5-7 cm
	112		Pseudospikelet shape	• Linear or linear-lanceolate to oblong • Lanceolate • Linear or linear-lanceolate to oblong
	113		Prophyll shape	• Broadly ovate to ovate • Lanceolate
	114		Prophyll apex shape	• Obtuse to blunt • Acute
	115		Prophyll length	• 3 - 3,5 mm • > 3,5 - 5 mm
	116		Prophyll keels	• 2 keels with cilia • 1 keels with cilia
	117		Number of gemmiferous bracts per speudospikelet	• 1-2 • 3-5 • 6-8
	118		Bract shape	• Narrowly triangular to triangular • Ovate to ovate-oblong • Obovate-triangular
	119		Bract shape apex	• Obtuse/blunt • Acute to apiculate • Acute to apiculate with cusp/finely tipped/shortly muncronate • Obtuse with cusp/finely tipped/shortly muncronate
	120		Rhachilla length	• < 2 mm • 2-3 mm • > 3-4 mm
	121		Rhachilla axis direction	• Zigzag/flexuosa • Erect
	122		Rhachilla shape	• Tubular • Flat
	123		Rhachilla apex shape	• Inflated/Swollen/Cupular • Not swollen
	124		Rhachilla apex with hairs	• Ciliate/ciliolate/short cilia (hairy) • Glabrous
	125		Rhachilla surface	• Glabrous • Pubescent/Minutely hairy • Hispid/setae
	126		Number of glumes	• Absent • 1 • several
	127		Glume shape	• Oval-lanceolate • Oval, ovate to ovate-acute • Linear
	128		Glume apex	• Acute-mucronate • Acute
	129		Number of florets per pseudospikelet	• 3-7 • 8-12 • 13-16
	130		Lemma shape	• Obovate-triangular • Ovate to ovate-lanceolate or ovate-oblong • Lanceolate or lanceolate-acute
	131		Lemma apex shape	• Acute or acuminate • Acute or acuminate with a cusp/mucronate/ acuminate-subulate/Rostrate/Finely tipped • Obtuse/blunt
	132		Lemma margins	• Without cilia/ciliolate/ciliate/glabrous • Ciliolate/ciliate/cilia (near the apex)
	133		Lemma length	• 5-7 mm • > 7-9 mm • > 9-11 mm • > 11-13 mm
	134		Number of lemma veins	• 7-11 • 12-15 • 16-20
	135		Palea shape	• Elliptic • Oblong • Linear-lanceolate to lanceolate-acute
	136		Palea apex shape	• Obtuse to rounded • Acute to sub-acute • Bifid or emarginate
	137		Palea apex with hairs	• A cluster of hairs/sparse cilia/penicillate • Without hairs
	138		Palea length to lemma length ratio	• (Slightly) shorter than lemma • As long as lemma • Slightly longer than lemma
	139		Palea length	• 4-6 mm • > 6-8 mm
	140		Palea keels/bicarinate present	• No • Yes, 2 keeled
	141		Palea keels with hairs	• Glabrous • Scabrous to coarse hairs (at apex) • Ciliate/cilia
	142		Number of palea veins/nerves between keels	• 2-3 • 4-5 • 6
	143		Number of palea veins/nerves on 2 wings	• 2 on each wing • 3 on each wing • 4 on each wing
	144		Lodicules 3 with equal size or not	• Equal or subequal • Unequal
	145		Lodicule shape	• Ovate • Obovate to subobovate • Lanceolate
	146		Lodicule apex	• Acute • Obtuse/blunt/rounded
	147		Lodicule length	• 1,2-1,5 mm • > 1,5-1,8 mm • > 1,8-2 mm
	148		Lodicule size of the two anterior and the one posterior	• 2 x 1,6 mm; 1,2 x 1 mm • 1,5 x 1 mm; 1,2 x 1 mm
	149		Lodicule margins	• Glabrous • Hairy/Ciliate/fimbriate/setae
	150		Filament length	• < 6 mm • 6-7 mm • > 7 mm
	151		Anther shape	• Broadly linear • Narrowly linear
	152		Anther tip/apex	• Slightly concave to emarginate • Obtuse to blunt • Apiculate
	153		Anther tip/apex with hairs	• Bristles • Unbreaded/smooth
	154		Anther color	• Yellow • Violate/purple
	155		Anther length	• < 3 mm • 3-4 mm • > 4-5 mm
	156		Style length	• Short • Nearly as long as the stigmas
	157		Style surface	• Glabrous • Scabrous • Hairy
	158		Number of stigmas	• 1 • 2 • 3
	159		Stigma color	• White to yellow • Violate/purple
	160		Ovary shape	• Linear oblong to elliptic oblong or bottle shaped/narrow, slender • Obovoid to narrowly obovoid • Ovoid
	161		Ovary surface	• Hairy at apex • Glabrous at apex
	162		Ovary length	• < 1 mm long • 1-1,5 mm long • > 1,5-2 mm long
	163		Caryopsis shape	• Linear • Oblong • Obovoid • Elliptic to ellipsoidal
	164		Caryopsis surface	• Smooth/glabrous or shiny at apex • Pubescent at the apex
	165		Caryopsis size	• 4-6 mm long • > 6-8 mm long
